# Supplementary material for: Cancer-Related Psychological Distress in Lymphoma Survivor: An Italian Cross-Sectional Study
Source: Front Psychol. 2022 Apr 26;13:872329. doi: 10.3389/fpsyg.2022.872329 (PMC9088809; doi:10.3389/fpsyg.2022.872329)
Supplement: Supplementary file 1 [file Data_Sheet_1.zip]

Archive with 36 entries (35 files):
- STATISTIC ANALYSIS/
- STATISTIC ANALYSIS/01_Frequencies_A_D.HTM
- STATISTIC ANALYSIS/02_Descriptives_A_D.HTM
- STATISTIC ANALYSIS/03_Crosstabs_A_D.HTM
- STATISTIC ANALYSIS/04_Correlations_HADS_SF36_IOC.HTM
- STATISTIC ANALYSIS/05_T-Test_A_D-HD_NHL.HTM
- STATISTIC ANALYSIS/06A_Crosstabs_A-HD_NHL.HTM
- STATISTIC ANALYSIS/06B_Crosstabs_D-HD_NHL.HTM
- STATISTIC ANALYSIS/07_Correlations_A_D-TIME SURVIVORSHIP.HTM
- STATISTIC ANALYSIS/08_Frequencies_TIME SURVIVORSHIP.HTM
- STATISTIC ANALYSIS/11_T-Test_M_F-A_D.HTM
- STATISTIC ANALYSIS/12_Oneway_AGE AT SURVEY-A_D.HTM
- STATISTIC ANALYSIS/13_T-Test_MARITAL STATUS-A_D.HTM
- STATISTIC ANALYSIS/14_Oneway_EDUCATIONAL LEVEL-A_D.HTM
- STATISTIC ANALYSIS/15_T-Test_EMPLOYMENT STATUS-A_D.HTM
- STATISTIC ANALYSIS/18A_POST_HOC_T-Test_PHYSICAL ACTIVITY-A.HTM
- STATISTIC ANALYSIS/18b_POST_HOC__T-Test_PHYSICAL ACTIVITY-D.HTM
- STATISTIC ANALYSIS/18_Oneway_PHYSICAL ACTIVITY-A_D.HTM
- STATISTIC ANALYSIS/19_T-Test_PSYCHOLOGICAL SUPPORT-A_D.HTM
- STATISTIC ANALYSIS/22_Oneway_AGE AT DIAGNOSIS-A_D.HTM
- STATISTIC ANALYSIS/23_Oneway_TIME SINCE DIAGNOSIS-A_D.HTM
- STATISTIC ANALYSIS/24A_T-Test_LIMITED SURGERY.HTM
- STATISTIC ANALYSIS/24B_T-Test_SYSTEMATIC TREATMENT ALONE.HTM
- STATISTIC ANALYSIS/24C_T-Test_SYSTEMATIC TREATMENT AND-OR RT.HTM
- STATISTIC ANALYSIS/24D_T-Test_SURGERY AND-OR SYSTEMATIC TREATMENT AND-OR RT.HTM
- STATISTIC ANALYSIS/24E_T-Test_TRANSPLANT AND-OR SYSTEMATIC TREATMENT AND-OR RT.HTM
- STATISTIC ANALYSIS/24F_T-Test_HORMONE THERAPY AND-OR SYSTEMATIC TREATMENT AND-OR RT.HTM
- STATISTIC ANALYSIS/24G_T-Test_NO TREATMENT.HTM
- STATISTIC ANALYSIS/25_T-Test_EATING STYLE-A_D.HTM
- STATISTIC ANALYSIS/26A_Crosstabs_EATING STYLE-A.HTM
- STATISTIC ANALYSIS/26B_Crosstabs_EATING STYLE-D.HTM
- STATISTIC ANALYSIS/27A_POST_HOC_T-Test_SLEEP-A.HTM
- STATISTIC ANALYSIS/27B_POST_HOC__T-Test_SLEEP-D.HTM
- STATISTIC ANALYSIS/27_Oneway_SLEEP-A_D.HTM
- STATISTIC ANALYSIS/28_T-Test_PSYCHIATRIC DRUGS_A-D.HTM
- STATISTIC ANALYSIS/30_T_PAIRED_ANSIA_DWEPRESSIONE.HTM
